# Supplementary material for: Patrinia scabiosaefolia L. Modulates the Intestinal Microecology to Treat DSS-Induced Ulcerative Colitis: UHPLC-OE-MS/MS, Network Pharmacology, and Experimental Validation
Source: Foods. 2025 Mar 25;14(7):1145. doi: 10.3390/foods14071145 (PMC11988699; doi:10.3390/foods14071145)
Supplement: Supplementary file 1 [file foods-14-01145-s001.zip]

Archive with 1 entries (1 files):
- foods-3510396-supplementary.pdf
